# Supplementary material for: Human endogenous retrovirus profiling reveals heterogenous expression in cutaneous melanoma
Source: Front Oncol. 2026 Mar 26;16:1708501. doi: 10.3389/fonc.2026.1708501 (PMC13061668; doi:10.3389/fonc.2026.1708501)
Supplement: Supplementary file 2 [file Table1.xlsx]

## Sheet: Table S1A
Analysis 1: Metastatic vs. Primary TCGA-SKCM
	Primary	Metastatic
	(N = 65)	(N = 265)
Batch
TCGA	65 (100%)	265 (100%)
Cancer Stage
0	0 (0%)	6 (2.26%)
I	0 (0%)	60 (22.64%)
II	39 (60%)	50 (18.87%)
III	20 (30.7%)	103 (38.87%)
IV	2 (3.0%)	13 (4.91%)
Unknown	4 (6.15%)	33 (12.45%)
Sex
Male	28 (43.08%)	152 (57.36%)
Female	15 (23.08%)	96 (36.23%)
Unknown	22 (33.85%)	17 (6.42%)
Specimen or Metastatic Site
Primary	42 (64.62%)	0 (0%)
Regional skin or soft tissue	0 (0%)	52 (19.62%)
Regional lymph node	0 (0%)	160 (60.28%)
Distant metastasis	0 (0%)	35 (13.21%)
Unknown	23 (35.38%)	18 (6.79%)
Biopsy Site
Skin	60 (92.31%)	45 (16.98%)
Connective tissue	3 (4.62%)	55 (20.75%)
Lymph nodes	0 (0%)	155 (58.49%)
Other Distant Metastasis	2 (3.08%)	10 (3.77%)
Vital Status
Alive	22 (33.85%)	137 (51.7%)
Dead	6 (9.23%)	107 (40.38%)
Unknown	22 (33.85%)	21 (7.92%)
UV Signature
UV	43 (66.15%)	220 (83.02%)
not UV	13 (20%)	41 (15.47%)
Unknown	9 (13.85%)	4 (1.51%)

## Sheet: Table S1B
Analysis 2: HERV Expression and Metastatic CM Survival Prognostics
	Metastatic
	(N = 204)
Batch
TCGA	204 (100%)
Cancer Stage
0	4 (1.96%)
I	50 (24.51%)
II	47 (23.04%)
III	91 (44.61%)
IV	12 (5.88%)
Sex
Male	123 (60.29%)
Female	81 (39.71%)
Specimen or Metastatic Site
Regional skin or soft tissue	43 (21.08%)
Regional lymph node	133 (65.2%)
Distant metastasis	27 (13.24%)
Unknown	1 (0.49%)
Biopsy Site
Skin	33 (16.18%)
Connective tissue	36 (17.65%)
Lymph nodes	131 (64.22%)
Other distant metastasis	4 (1.96%)
Vital Status
Alive or censored	113 (55.39%)
Dead	91 (44.61%)
UV Signature
UV	174 (85.29%)
not UV	30 (14.71%)
Age at Sample Collection
Mean (SD)	59.85 (15.55)
Median [Min, Max]	60 [20,90]
Tumor mutation burden
Mean (SD)	8.57 (9.42)
Median [Min, Max]	5.32 [0.06, 52.76]
Tumor mutation burden Level
Low TMB	94 (46.08%)
Intermediate TMB	86 (42.16%)
High TMB	23 (11.27%)
Very high TMB	1 (0.49%)

## Sheet: Table S1C
Analysis 3B: HERV Expression and Immunotherapy Response in CM
	Metastatic
	(N = 20)
Batch
TCGA	20 (100%)
Treatment
Dacarbazine, Fotemustine, MORAb-004	1 (5%)
Cisplatin, Vinblastine, Dacarbazine, Leukine	1 (5%)
Interferon	3 (15%)
Interferon alpha	4 (20%)
Dacarbazine, Ipilimumab	1 (5%)
Treosulfan, Interferon alpha, DTIC, Gemcitabine	1 (5%)
Ipilimumab	3 (15%)
Dabrafenib, Ipilimumab, Vemurafenib	1 (5%)
Cyclophosphamide	1 (5%)
Vemurafenib, Pembrolizumab	1 (5%)
Interleukin-2	1 (5%)
Carboplatin, Taxol, Avastin, Yervoy	1 (5%)
Paclitaxel, GSK Braf Inhibitor, Yervoy, Dabrafenib, Trametinib	1 (5%)
Treatment Outcome
Complete response (CR)	4 (20%)
Partial Response (PR)	2 (10%)
Stable Disease (SD)	7 (35%)
Progressive Disease (PD)	7 (35%)
Response Category
Non-responder	14 (70%)
Responder	6 (30%)
Cancer M Stage
M0	18 (90%)
Unknown	2 (10%)
Sex
Male	11 (55%)
Female	7 (35%)
Unknown	2 (10%)
Biopsy Time
Pre-treatment	19 (95%)
On-treatment	1 (5%)
Anatomical Location
Connective, subcutaneous and other soft tissues, NOS	1 (5%)
Connective, subcutaneous and other soft tissues of lower limb and hip	2 (10%)
Connective, subcutaneous and other soft tissues of trunk, NOS	1 (5%)
Jejunum	1 (5%)
Skin of trunk	2 (10%)
Lymph nodes of axilla or arm	5 (25%)
Lymph nodes of inguinal region or leg	2 (10%)
Lymph nodes of head, face and neck	2 (10%)
Lymph node, NOS	4 (20%)
Vital Status
Alive or censored	16 (80%)
Dead	2 (10%)
Unknown	2 (10%)
Overall Survival (Days)
Mean (SD)	2322.06 (1977.05)
Median [Min, Max]	1617 [301, 6553]
Age at Sample Collection
Mean (SD)	52.18 (16.2)
Median [Min, Max]	57 [21,80]
BRAF Mutation
Wild type (WT)	10 (50%)
V600E	7 (35%)
600_601VK>E	1 (5%)
G469E;H725Y;G469E;H725Y	1 (5%)
Unknown	1 (5%)
NRAS Mutation
Wild type (WT)	11 (55%)
G12R	1 (5%)
Q61K	3 (15%)
Q61R	4 (20%)
Unknown	1 (5%)
NF1 Mutation
Wild type (WT)	18 (90%)
A1240V;Q347*;E1238*;A1240V;Q347*;E1238*	1 (5%)
Unknown	1 (5%)
Tumor mutation burden
Mean (SD)	21.16 (62.16)
Median [Min, Max]	7.36 [0.6, 277.24]
Tumor mutation burden Level
Low TMB	6 (30%)
Intermediate TMB	12 (60%)
High TMB	0 (0%)
Very high TMB	1 (5%)
Unknown	1 (5%)

## Sheet: Table S1D
Analysis 3B: HERV Expression and Immunotherapy Response in CM (Additional Dataset)
	Metastatic
	(N = 27)
Batch
UCLA	22 (81.48%)
VIC	5 (18.52%)
Treatment
Pembrolizumab	27 (100%)
Treatment Outcome
Complete response (CR)	4 (14.81%)
Partial Response (PR)	10 (37.04%)
Progressive Disease (PD)	13 (48.15%)
Response Catgory
Non-responder	13 (48.15%)
Responder	14 (51.85%)
Cancer M Stage
M0	1 (3.7%)
M1a	2 (7.41%)
M1b	3 (11.11%)
M1c	21 (77.78%)
Sex
Male	19 (70.37%)
Female	8 (29.63%)
Previous MAPKi Treatment
Yes	12 (44.44%)
No	15 (55.56%)
Biopsy Time
Pre-treatment	26 (96.3%)
On-treatment	1 (3.7%)
Anatomical Location
Skin of trunk	1 (3.7%)
Skin of lower limb and hip	2 (7.41%)
Skin of upper limb and shoulder	1 (3.7%)
Connective, subcutaneous and other soft tissues of lower limb and hip	3 (11.11%)
Connective, subcutaneous and other soft tissues of thorax : 1(3.7%)	1 (3.7%)
Connective, subcutaneous and other soft tissues of upper limb and shoulder	2 (7.41%)
Connective, subcutaneous and other soft tissues of head, face, and neck	4 (14.81%)
Connective, subcutaneous and other soft tissues of abdomen	2 (7.41%)
Connective, subcutaneous and other soft tissues of trunk, NOS	3 (11.11%)
Lymph nodes of head, face and neck	2 (7.41%)
Lung, NOS	3 (11.11%)
Colon, NOS	1 (3.7%)
Bowel	1 (3.7%)
Adrenal gland, NOS	1 (3.7%)
Vital Status
Alive or censored	15 (55.56%)
Dead	12 (44.44%)
Overall Survival (Days)
Mean (SD)	526.31 (315.92)
Median [Min, Max]	439 [54,1060]
Age at Sample Collection
Mean (SD)	59.63 (14.88)
Median [Min, Max]	61 [19,84]
BRAF Mutation
Wild type (WT)	10 (37.04%)
L331F	1 (3.7%)
V600E	9 (33.33%)
V600R	1 (3.7%)
V600K	2 (7.41%)
K483T, D594N	1 (3.7%)
Unknown	3 (11.11%)
NRAS Mutation
Wild type (WT)	22 (81.48%)
Q61L	1 (3.7%)
G13D	1 (3.7%)
Q61K	1 (3.7%)
Q61R	1 (3.7%)
T50I	1 (3.7%)
NF1 Mutation
Wild type (WT)	20 (74.07%)
Frame_Shift_Ins H31fs, Splice_Site	1 (3.7%)
S2597*	1 (3.7%)
R2349C	1 (3.7%)
Q1255*	1 (3.7%)
K615K Splice Site	1 (3.7%)
R1653C	1 (3.7%)
Unknown	1 (3.7%)
